# Supplementary material for: CD44 Promotes Breast Cancer Metastasis through AKT-Mediated Downregulation of Nuclear FOXA2
Source: Biomedicines. 2022 Oct 5;10(10):2488. doi: 10.3390/biomedicines10102488 (PMC9599046; doi:10.3390/biomedicines10102488)
Supplement: Supplementary file 1 [file biomedicines-10-02488-s001.zip]

Archive with 1 entries (1 files):
- biomedicines-1836766-supplementary.pdf
